# Supplementary material for: Spin-Labeled Diclofenac: Synthesis and Interaction with Lipid Membranes
Source: Molecules. 2023 Aug 10;28(16):5991. doi: 10.3390/molecules28165991 (PMC10458756; doi:10.3390/molecules28165991)
Supplement: Supplementary file 1 [file molecules-28-05991-s001.zip]

Archive with 1 entries (1 files):
- molecules-2544103-supplementary.pdf
